# Supplementary material for: toxoMine: an integrated omics data warehouse for Toxoplasma gondii systems biology research
Source: Database (Oxford). 2015 Jun 30;2015:bav066. doi: 10.1093/database/bav066 (PMC4485433; doi:10.1093/database/bav066)
Supplement: Supplementary Data [file supp_bav066_suppl_data.zip]

Archive with 6 entries (6 files):
- Supplemental_Fig_3.png
- Supplemental_Table_1.doc
- Supplemental_Table_2.xls
- New Microsoft Office Word Document.docx
- Supplemental_Fig_1.png
- Supplemental_Fig_2.png
