# Supplementary material for: toxoMine: an integrated omics data warehouse for Toxoplasma gondii systems biology research
Source: Database (Oxford). 2015 Jun 30;2015:bav066. doi: 10.1093/database/bav066 (PMC4485433; doi:10.1093/database/bav066)
Supplement: Supplementary Data [file supp_bav066_suppl_data.zip › Supplemental_Table_2.xls]

## Sheet: AP2IX-3_R11_peaks_combined_chrI
Supplemental Table 2. TATA-box Binding Protein TBP1 binding sites
TGME49_chrIa:2396..2488
TGME49_chrIa:8370..8668
TGME49_chrIa:18443..18732
TGME49_chrIa:20308..21217
TGME49_chrIa:20788..21217
TGME49_chrIa:22608..22852
TGME49_chrIa:23648..24202
TGME49_chrIa:25008..25369
TGME49_chrIa:25123..25507
TGME49_chrIa:26248..27726
TGME49_chrIa:28978..29647
TGME49_chrIa:30188..30699
TGME49_chrIa:31828..32337
TGME49_chrIa:32603..32847
TGME49_chrIa:32678..32999
TGME49_chrIa:33123..34417
TGME49_chrIa:33448..33698
TGME49_chrIa:34633..35075
TGME49_chrIa:35913..36689
TGME49_chrIa:40328..40657
TGME49_chrIa:45943..46237
TGME49_chrIa:46778..47138
TGME49_chrIa:47633..48014
TGME49_chrIa:51443..52027
TGME49_chrIa:52553..52877
TGME49_chrIa:54303..54762
TGME49_chrIa:55538..56112
TGME49_chrIa:59073..59377
TGME49_chrIa:60763..61237
TGME49_chrIa:77508..78032
TGME49_chrIa:79783..80047
TGME49_chrIa:87913..88237
TGME49_chrIa:88883..89317
TGME49_chrIa:91028..91667
TGME49_chrIa:96703..97187
TGME49_chrIa:101838..102727
TGME49_chrIa:102223..102642
TGME49_chrIa:103183..103508
TGME49_chrIa:105983..106478
TGME49_chrIa:107628..108192
TGME49_chrIa:108073..108362
TGME49_chrIa:111068..112007
TGME49_chrIa:114773..115447
TGME49_chrIa:118588..119502
TGME49_chrIa:119053..119634
TGME49_chrIa:121000..121384
TGME49_chrIa:121928..122232
TGME49_chrIa:122708..123287
TGME49_chrIa:123183..123423
TGME49_chrIa:125093..125632
TGME49_chrIa:127428..127662
TGME49_chrIa:129238..129603
TGME49_chrIa:136513..137017
TGME49_chrIa:138418..138907
TGME49_chrIa:138463..138842
TGME49_chrIa:140173..141099
TGME49_chrIa:141338..142537
TGME49_chrIa:149778..150227
TGME49_chrIa:151413..152152
TGME49_chrIa:152628..153592
TGME49_chrIa:159903..160598
TGME49_chrIa:163493..163732
TGME49_chrIa:165458..166317
TGME49_chrIa:165688..166127
TGME49_chrIa:171413..171867
TGME49_chrIa:175958..176338
TGME49_chrIa:180078..180713
TGME49_chrIa:180138..180452
TGME49_chrIa:180668..181207
TGME49_chrIa:188858..189077
TGME49_chrIa:190713..190957
TGME49_chrIa:191888..192147
TGME49_chrIa:192403..193627
TGME49_chrIa:197503..197842
TGME49_chrIa:198523..198757
TGME49_chrIa:200028..201487
TGME49_chrIa:208338..208702
TGME49_chrIa:210883..211240
TGME49_chrIa:211973..212209
TGME49_chrIa:213408..213767
TGME49_chrIa:217903..218412
TGME49_chrIa:219248..219827
TGME49_chrIa:226558..227382
TGME49_chrIa:228443..228783
TGME49_chrIa:243448..243872
TGME49_chrIa:244493..244927
TGME49_chrIa:244558..244927
TGME49_chrIa:247203..247662
TGME49_chrIa:249558..249862
TGME49_chrIa:252333..252592
TGME49_chrIa:255218..255527
TGME49_chrIa:257473..257782
TGME49_chrIa:257533..257868
TGME49_chrIa:260483..261347
TGME49_chrIa:268583..268832
TGME49_chrIa:268998..269567
TGME49_chrIa:269768..270152
TGME49_chrIa:270758..271047
TGME49_chrIa:277778..278337
TGME49_chrIa:281738..281957
TGME49_chrIa:282778..283218
TGME49_chrIa:284798..285027
TGME49_chrIa:293698..294202
TGME49_chrIa:293998..294237
TGME49_chrIa:295833..296122
TGME49_chrIa:297593..297959
TGME49_chrIa:301493..301712
TGME49_chrIa:303518..303947
TGME49_chrIa:304208..304602
TGME49_chrIa:304428..305032
TGME49_chrIa:309218..309668
TGME49_chrIa:310193..310432
TGME49_chrIa:314478..314727
TGME49_chrIa:316518..316877
TGME49_chrIa:320083..320572
TGME49_chrIa:320788..321227
TGME49_chrIa:323723..324017
TGME49_chrIa:326373..326687
TGME49_chrIa:330008..330387
TGME49_chrIa:332478..333332
TGME49_chrIa:336523..336913
TGME49_chrIa:337678..338320
TGME49_chrIa:338848..339422
TGME49_chrIa:339433..340407
TGME49_chrIa:342973..343262
TGME49_chrIa:345443..345729
TGME49_chrIa:346343..346888
TGME49_chrIa:346648..346888
TGME49_chrIa:347653..347993
TGME49_chrIa:348758..349049
TGME49_chrIa:353478..354067
TGME49_chrIa:359678..359912
TGME49_chrIa:361043..361463
TGME49_chrIa:367278..367587
TGME49_chrIa:373103..373653
TGME49_chrIa:374078..374662
TGME49_chrIa:376318..376557
TGME49_chrIa:380013..380452
TGME49_chrIa:386778..386992
TGME49_chrIa:392763..392987
TGME49_chrIa:393408..393707
TGME49_chrIa:401443..401837
TGME49_chrIa:402828..403183
TGME49_chrIa:403993..404353
TGME49_chrIa:404433..404932
TGME49_chrIa:410283..410812
TGME49_chrIa:413748..414097
TGME49_chrIa:418813..419860
TGME49_chrIa:419673..420158
TGME49_chrIa:422703..423235
TGME49_chrIa:423418..423912
TGME49_chrIa:425588..426057
TGME49_chrIa:426413..426642
TGME49_chrIa:431928..432726
TGME49_chrIa:432663..432887
TGME49_chrIa:441823..442210
TGME49_chrIa:445278..445766
TGME49_chrIa:446233..446857
TGME49_chrIa:446758..447002
TGME49_chrIa:448063..448392
TGME49_chrIa:448723..449079
TGME49_chrIa:450483..450777
TGME49_chrIa:453718..454272
TGME49_chrIa:455943..456542
TGME49_chrIa:458523..458882
TGME49_chrIa:461073..461643
TGME49_chrIa:464458..464677
TGME49_chrIa:465038..465607
TGME49_chrIa:467833..468272
TGME49_chrIa:473593..474617
TGME49_chrIa:479143..479509
TGME49_chrIa:479898..480758
TGME49_chrIa:481408..482943
TGME49_chrIa:484643..485227
TGME49_chrIa:486268..486578
TGME49_chrIa:489133..490757
TGME49_chrIa:492338..492638
TGME49_chrIa:492473..493527
TGME49_chrIa:495003..495692
TGME49_chrIa:503058..503537
TGME49_chrIa:507653..507912
TGME49_chrIa:508853..509222
TGME49_chrIa:509028..509867
TGME49_chrIa:509933..510507
TGME49_chrIa:518213..518689
TGME49_chrIa:519248..519477
TGME49_chrIa:521448..521762
TGME49_chrIa:522753..523052
TGME49_chrIa:526143..526812
TGME49_chrIa:529558..530332
TGME49_chrIa:531858..532176
TGME49_chrIa:532708..532993
TGME49_chrIa:533993..534237
TGME49_chrIa:535363..535738
TGME49_chrIa:535873..536237
TGME49_chrIa:550713..551272
TGME49_chrIa:552663..553017
TGME49_chrIa:553433..553872
TGME49_chrIa:555393..556029
TGME49_chrIa:556303..556967
TGME49_chrIa:558563..559112
TGME49_chrIa:561028..561609
TGME49_chrIa:561173..561913
TGME49_chrIa:563248..563472
TGME49_chrIa:564228..564588
TGME49_chrIa:567018..567497
TGME49_chrIa:570988..571463
TGME49_chrIa:571618..572520
TGME49_chrIa:574153..574417
TGME49_chrIa:575903..576467
TGME49_chrIa:577678..578064
TGME49_chrIa:579748..580177
TGME49_chrIa:581363..581797
TGME49_chrIa:594438..594811
TGME49_chrIa:595358..595842
TGME49_chrIa:595663..596062
TGME49_chrIa:603418..603772
TGME49_chrIa:607888..608317
TGME49_chrIa:610703..610947
TGME49_chrIa:612323..612692
TGME49_chrIa:613938..614322
TGME49_chrIa:614928..615562
TGME49_chrIa:616213..616522
TGME49_chrIa:617113..617547
TGME49_chrIa:618608..619202
TGME49_chrIa:624543..625042
TGME49_chrIa:627738..628029
TGME49_chrIa:629008..629452
TGME49_chrIa:630143..630897
TGME49_chrIa:634823..635322
TGME49_chrIa:635128..635487
TGME49_chrIa:637978..638217
TGME49_chrIa:639153..639985
TGME49_chrIa:640781..641025
TGME49_chrIa:648381..648621
TGME49_chrIa:650406..650690
TGME49_chrIa:656946..657525
TGME49_chrIa:657076..657455
TGME49_chrIa:657876..658095
TGME49_chrIa:660481..660786
TGME49_chrIa:664886..665445
TGME49_chrIa:667886..668385
TGME49_chrIa:670621..670905
TGME49_chrIa:675666..676425
TGME49_chrIa:677950..679019
TGME49_chrIa:680800..681089
TGME49_chrIa:681785..682074
TGME49_chrIa:683670..684154
TGME49_chrIa:687285..687929
TGME49_chrIa:687740..688306
TGME49_chrIa:688910..689174
TGME49_chrIa:689510..690124
TGME49_chrIa:691315..691569
TGME49_chrIa:692965..693329
TGME49_chrIa:693785..694375
TGME49_chrIa:694525..694954
TGME49_chrIa:699525..700550
TGME49_chrIa:701130..701402
TGME49_chrIa:703365..703862
TGME49_chrIa:705170..705684
TGME49_chrIa:705825..706074
TGME49_chrIa:706855..707233
TGME49_chrIa:710245..710994
TGME49_chrIa:711610..711980
TGME49_chrIa:712700..713149
TGME49_chrIa:712790..713029
TGME49_chrIa:716085..716599
TGME49_chrIa:718225..718469
TGME49_chrIa:723490..723859
TGME49_chrIa:726115..726420
TGME49_chrIa:730010..730424
TGME49_chrIa:734810..735169
TGME49_chrIa:736505..736799
TGME49_chrIa:737535..738050
TGME49_chrIa:739355..739609
TGME49_chrIa:742105..742669
TGME49_chrIa:742475..743059
TGME49_chrIa:743650..743959
TGME49_chrIa:744835..745179
TGME49_chrIa:747350..747659
TGME49_chrIa:753015..753249
TGME49_chrIa:757750..758199
TGME49_chrIa:759250..759632
TGME49_chrIa:760875..761714
TGME49_chrIa:763205..763449
TGME49_chrIa:763875..764314
TGME49_chrIa:764140..764370
TGME49_chrIa:769125..769579
TGME49_chrIa:770680..771072
TGME49_chrIa:771290..772184
TGME49_chrIa:772055..772826
TGME49_chrIa:774715..775095
TGME49_chrIa:777910..778264
TGME49_chrIa:783965..784704
TGME49_chrIa:787720..788414
TGME49_chrIa:787990..788414
TGME49_chrIa:791025..791554
TGME49_chrIa:791830..793240
TGME49_chrIa:795145..795644
TGME49_chrIa:797155..797649
TGME49_chrIa:798260..798894
TGME49_chrIa:800410..800819
TGME49_chrIa:813645..813904
TGME49_chrIa:814945..815449
TGME49_chrIa:815010..815714
TGME49_chrIa:817545..817809
TGME49_chrIa:822490..823049
TGME49_chrIa:823935..825779
TGME49_chrIa:828485..828784
TGME49_chrIa:829440..829704
TGME49_chrIa:830170..830804
TGME49_chrIa:831520..831969
TGME49_chrIa:831845..832364
TGME49_chrIa:844285..844574
TGME49_chrIa:846025..846604
TGME49_chrIa:846210..847034
TGME49_chrIa:862996..863820
TGME49_chrIa:864221..864455
TGME49_chrIa:869306..870567
TGME49_chrIa:872611..872920
TGME49_chrIa:873206..873760
TGME49_chrIa:874576..874936
TGME49_chrIa:879256..879800
TGME49_chrIa:879841..880400
TGME49_chrIa:881986..882350
TGME49_chrIa:882806..883175
TGME49_chrIa:884901..885125
TGME49_chrIa:890876..891302
TGME49_chrIa:897956..898527
TGME49_chrIa:898481..899203
TGME49_chrIa:904536..904760
TGME49_chrIa:905571..906327
TGME49_chrIa:909611..909900
TGME49_chrIa:910451..910937
TGME49_chrIa:912776..913225
TGME49_chrIa:915376..915697
TGME49_chrIa:919086..919668
TGME49_chrIa:920914..921343
TGME49_chrIa:923784..924064
TGME49_chrIa:924109..924923
TGME49_chrIa:925539..925903
TGME49_chrIa:926189..926673
TGME49_chrIa:930024..930563
TGME49_chrIa:934094..934408
TGME49_chrIa:935079..935593
TGME49_chrIa:939174..939428
TGME49_chrIa:940424..940893
TGME49_chrIa:940849..941364
TGME49_chrIa:941444..942014
TGME49_chrIa:944359..944733
TGME49_chrIa:945539..946098
TGME49_chrIa:947804..948123
TGME49_chrIa:951514..951765
TGME49_chrIa:960054..960293
TGME49_chrIa:964134..964433
TGME49_chrIa:973634..973918
TGME49_chrIa:976169..976645
TGME49_chrIa:976754..977313
TGME49_chrIa:977704..978338
TGME49_chrIa:978964..979833
TGME49_chrIa:981094..981653
TGME49_chrIa:981344..981653
TGME49_chrIa:983749..983998
TGME49_chrIa:986309..986668
TGME49_chrIa:987399..987769
TGME49_chrIa:989619..990040
TGME49_chrIa:991254..991493
TGME49_chrIa:993129..993443
TGME49_chrIa:997209..997793
TGME49_chrIa:1002559..1002923
TGME49_chrIa:1007114..1007663
TGME49_chrIa:1015044..1015458
TGME49_chrIa:1018814..1019028
TGME49_chrIa:1019694..1020013
TGME49_chrIa:1021609..1021953
TGME49_chrIa:1022879..1024033
TGME49_chrIa:1025544..1025993
TGME49_chrIa:1029079..1029383
TGME49_chrIa:1031749..1031978
TGME49_chrIa:1032634..1033018
TGME49_chrIa:1035389..1035628
TGME49_chrIa:1038769..1039043
TGME49_chrIa:1048517..1049036
TGME49_chrIa:1055567..1055846
TGME49_chrIa:1056267..1056706
TGME49_chrIa:1057572..1058146
TGME49_chrIa:1059177..1059493
TGME49_chrIa:1063107..1063601
TGME49_chrIa:1064442..1064751
TGME49_chrIa:1066032..1066266
TGME49_chrIa:1066862..1067091
TGME49_chrIa:1067912..1068337
TGME49_chrIa:1069512..1069816
TGME49_chrIa:1071422..1071901
TGME49_chrIa:1072787..1073201
TGME49_chrIa:1074937..1075229
TGME49_chrIa:1081492..1082036
TGME49_chrIa:1094992..1095326
TGME49_chrIa:1096697..1097651
TGME49_chrIa:1101712..1102061
TGME49_chrIa:1105912..1106311
TGME49_chrIa:1119822..1120326
TGME49_chrIa:1120812..1121511
TGME49_chrIa:1122447..1122797
TGME49_chrIa:1122627..1122936
TGME49_chrIa:1131927..1132476
TGME49_chrIa:1133367..1133777
TGME49_chrIa:1135102..1135756
TGME49_chrIa:1136162..1136468
TGME49_chrIa:1138487..1138788
TGME49_chrIa:1139587..1139821
TGME49_chrIa:1144417..1144726
TGME49_chrIa:1145252..1145762
TGME49_chrIa:1156547..1157253
TGME49_chrIa:1157552..1157962
TGME49_chrIa:1161577..1161806
TGME49_chrIa:1163657..1164142
TGME49_chrIa:1166002..1166216
TGME49_chrIa:1168582..1169016
TGME49_chrIa:1170527..1171171
TGME49_chrIa:1175942..1176421
TGME49_chrIa:1187877..1188211
TGME49_chrIa:1190767..1191043
TGME49_chrIa:1194327..1194686
TGME49_chrIa:1196337..1196572
TGME49_chrIa:1197172..1197578
TGME49_chrIa:1198367..1198667
TGME49_chrIa:1198697..1199366
TGME49_chrIa:1203242..1203786
TGME49_chrIa:1204647..1204981
TGME49_chrIa:1205452..1206403
TGME49_chrIa:1211762..1211976
TGME49_chrIa:1220982..1221606
TGME49_chrIa:1223237..1223702
TGME49_chrIa:1238912..1239601
TGME49_chrIa:1244167..1244681
TGME49_chrIa:1255572..1255866
TGME49_chrIa:1268892..1269261
TGME49_chrIa:1270432..1270671
TGME49_chrIa:1279412..1279656
TGME49_chrIa:1280077..1280446
TGME49_chrIa:1282012..1282246
TGME49_chrIa:1283037..1283286
TGME49_chrIa:1291437..1292656
TGME49_chrIa:1293762..1294416
TGME49_chrIa:1304972..1305317
TGME49_chrIa:1305872..1306156
TGME49_chrIa:1308872..1308958
TGME49_chrIa:1309977..1310196
TGME49_chrIa:1310952..1311882
TGME49_chrIa:1314237..1315061
TGME49_chrIa:1316792..1318116
TGME49_chrIa:1322307..1322731
TGME49_chrIa:1323037..1323316
TGME49_chrIa:1328107..1328581
TGME49_chrIa:1329192..1329426
TGME49_chrIa:1334272..1334506
TGME49_chrIa:1337067..1337321
TGME49_chrIa:1339532..1339837
TGME49_chrIa:1340657..1341031
TGME49_chrIa:1341357..1341871
TGME49_chrIa:1346112..1346462
TGME49_chrIa:1346747..1347041
TGME49_chrIa:1347907..1348241
TGME49_chrIa:1349147..1349411
TGME49_chrIa:1350512..1351072
TGME49_chrIa:1351437..1351658
TGME49_chrIa:1354537..1354918
TGME49_chrIa:1365662..1365986
TGME49_chrIa:1368842..1369141
TGME49_chrIa:1369617..1370386
TGME49_chrIa:1371532..1372281
TGME49_chrIa:1371717..1372207
TGME49_chrIa:1373937..1374476
TGME49_chrIa:1382692..1382931
TGME49_chrIa:1384047..1384361
TGME49_chrIa:1385932..1386526
TGME49_chrIa:1388362..1389551
TGME49_chrIa:1396982..1397363
TGME49_chrIa:1401432..1401641
TGME49_chrIa:1403157..1403734
TGME49_chrIa:1403762..1404718
TGME49_chrIa:1404667..1405164
TGME49_chrIa:1405112..1405486
TGME49_chrIa:1409258..1409482
TGME49_chrIa:1409853..1410287
TGME49_chrIa:1419919..1420169
TGME49_chrIa:1421824..1422133
TGME49_chrIa:1422464..1422713
TGME49_chrIa:1427869..1428456
TGME49_chrIa:1431034..1431474
TGME49_chrIa:1431299..1431816
TGME49_chrIa:1433839..1434359
TGME49_chrIa:1437539..1437908
TGME49_chrIa:1447934..1448203
TGME49_chrIa:1449559..1449883
TGME49_chrIa:1451339..1452208
TGME49_chrIa:1451599..1452365
TGME49_chrIa:1457389..1458198
TGME49_chrIa:1459919..1460343
TGME49_chrIa:1461469..1461775
TGME49_chrIa:1462819..1463153
TGME49_chrIa:1464964..1465338
TGME49_chrIa:1468699..1469068
TGME49_chrIa:1470454..1470793
TGME49_chrIa:1477254..1478038
TGME49_chrIa:1479654..1480576
TGME49_chrIa:1492938..1494017
TGME49_chrIa:1494178..1494977
TGME49_chrIa:1494818..1495122
TGME49_chrIa:1495348..1496105
TGME49_chrIa:1495413..1496027
TGME49_chrIa:1497218..1497532
TGME49_chrIa:1499953..1500322
TGME49_chrIa:1502822..1503831
TGME49_chrIa:1509077..1509291
TGME49_chrIa:1511462..1511906
TGME49_chrIa:1517372..1518156
TGME49_chrIa:1518802..1520894
TGME49_chrIa:1519412..1519886
TGME49_chrIa:1522507..1522890
TGME49_chrIa:1522647..1523928
TGME49_chrIa:1525392..1525996
TGME49_chrIa:1525562..1526191
TGME49_chrIa:1526432..1526657
TGME49_chrIa:1526747..1527107
TGME49_chrIa:1528032..1528672
TGME49_chrIa:1528487..1528728
TGME49_chrIa:1529007..1529516
TGME49_chrIa:1530827..1531261
TGME49_chrIa:1531752..1531976
TGME49_chrIa:1532517..1532756
TGME49_chrIa:1533512..1534406
TGME49_chrIa:1535662..1536096
TGME49_chrIa:1542072..1542336
TGME49_chrIa:1544232..1544596
TGME49_chrIa:1545542..1545827
TGME49_chrIa:1547812..1548231
TGME49_chrIa:1548402..1548966
TGME49_chrIa:1548767..1549071
TGME49_chrIa:1552822..1553186
TGME49_chrIa:1553972..1554231
TGME49_chrIa:1555472..1555992
TGME49_chrIa:1558737..1559287
TGME49_chrIa:1558997..1559481
TGME49_chrIa:1559437..1559666
TGME49_chrIa:1566662..1567092
TGME49_chrIa:1566732..1567271
TGME49_chrIa:1568212..1568466
TGME49_chrIa:1569722..1570928
TGME49_chrIa:1571192..1571638
TGME49_chrIa:1573752..1574389
TGME49_chrIa:1575832..1576046
TGME49_chrIa:1577962..1578281
TGME49_chrIa:1583347..1583846
TGME49_chrIa:1590107..1590811
TGME49_chrIa:1604732..1605186
TGME49_chrIa:1612737..1613311
TGME49_chrIa:1614247..1614611
TGME49_chrIa:1615282..1615797
TGME49_chrIa:1616522..1616956
TGME49_chrIa:1619557..1619991
TGME49_chrIa:1620407..1620662
TGME49_chrIa:1624252..1624996
TGME49_chrIa:1626917..1627227
TGME49_chrIa:1628797..1629026
TGME49_chrIa:1640807..1641131
TGME49_chrIa:1642842..1643191
TGME49_chrIa:1643692..1644252
TGME49_chrIa:1645097..1645351
TGME49_chrIa:1651417..1651842
TGME49_chrIa:1651987..1652389
TGME49_chrIa:1653612..1654837
TGME49_chrIa:1658887..1659506
TGME49_chrIa:1664677..1664991
TGME49_chrIa:1666612..1666921
TGME49_chrIa:1673897..1674142
TGME49_chrIa:1678577..1678825
TGME49_chrIa:1679247..1679916
TGME49_chrIa:1679377..1679721
TGME49_chrIa:1680352..1680646
TGME49_chrIa:1681062..1681677
TGME49_chrIa:1682352..1682726
TGME49_chrIa:1693007..1693631
TGME49_chrIa:1707712..1708261
TGME49_chrIa:1709927..1710166
TGME49_chrIa:1713562..1714326
TGME49_chrIa:1715221..1715601
TGME49_chrIa:1721396..1721886
TGME49_chrIa:1721731..1722276
TGME49_chrIa:1723786..1724090
TGME49_chrIa:1724716..1724968
TGME49_chrIa:1725241..1726305
TGME49_chrIa:1725501..1725855
TGME49_chrIa:1726066..1726775
TGME49_chrIa:1726466..1726820
TGME49_chrIa:1726971..1727356
TGME49_chrIa:1728866..1729095
TGME49_chrIa:1729766..1730015
TGME49_chrIa:1731271..1731510
TGME49_chrIa:1732756..1733211
TGME49_chrIa:1734926..1735431
TGME49_chrIa:1735101..1736455
TGME49_chrIa:1736481..1737356
TGME49_chrIa:1736721..1737285
TGME49_chrIa:1739527..1740151
TGME49_chrIa:1740647..1740941
TGME49_chrIa:1742192..1742441
TGME49_chrIa:1745972..1746261
TGME49_chrIa:1747212..1747446
TGME49_chrIa:1748167..1748411
TGME49_chrIa:1750242..1751408
TGME49_chrIa:1750507..1750833
TGME49_chrIa:1755452..1756216
TGME49_chrIa:1758757..1759151
TGME49_chrIa:1760727..1761026
TGME49_chrIa:1761957..1762256
TGME49_chrIa:1767232..1767511
TGME49_chrIa:1770522..1770956
TGME49_chrIa:1770867..1771281
TGME49_chrIa:1774682..1775246
TGME49_chrIa:1777502..1777726
TGME49_chrIa:1779582..1779991
TGME49_chrIa:1781267..1781578
TGME49_chrIa:1785172..1785477
TGME49_chrIa:1794272..1795033
TGME49_chrIa:1796937..1797431
TGME49_chrIa:1797197..1797811
TGME49_chrIa:1798367..1798651
TGME49_chrIa:1799332..1800096
TGME49_chrIa:1805757..1806206
TGME49_chrIa:1809402..1809632
TGME49_chrIa:1818102..1818352
TGME49_chrIa:1823182..1824196
TGME49_chrIa:1827137..1827401
TGME49_chrIa:1827787..1828446
TGME49_chrIa:1828777..1829007
TGME49_chrIa:1841067..1841636
TGME49_chrIa:1842542..1843261
TGME49_chrIa:1844432..1844746
TGME49_chrIa:1846857..1847286
TGME49_chrIa:1847442..1847731
TGME49_chrIa:1849717..1850013
TGME49_chrIa:1851342..1852206
TGME49_chrIa:1851517..1851892
TGME49_chrIa:1854702..1855281
TGME49_chrIa:1858167..1858991
TGME49_chrIb:2067..2306
TGME49_chrIb:2412..2891
TGME49_chrIb:4807..5375
TGME49_chrIb:7227..7456
TGME49_chrIb:8242..8766
TGME49_chrIb:11947..12251
TGME49_chrIb:14617..14996
TGME49_chrIb:21332..21561
TGME49_chrIb:23072..23626
TGME49_chrIb:24772..25121
TGME49_chrIb:26142..26831
TGME49_chrIb:30887..31426
TGME49_chrIb:33867..34221
TGME49_chrIb:34772..35026
TGME49_chrIb:38297..38526
TGME49_chrIb:40502..40726
TGME49_chrIb:42317..42631
TGME49_chrIb:42957..43256
TGME49_chrIb:43297..43813
TGME49_chrIb:45947..46406
TGME49_chrIb:47007..47376
TGME49_chrIb:51077..51679
TGME49_chrIb:59722..59986
TGME49_chrIb:60527..60896
TGME49_chrIb:61997..62386
TGME49_chrIb:68062..68611
TGME49_chrIb:69407..69841
TGME49_chrIb:71172..71671
TGME49_chrIb:73982..74546
TGME49_chrIb:76372..76757
TGME49_chrIb:77492..77776
TGME49_chrIb:81512..81736
TGME49_chrIb:88542..89046
TGME49_chrIb:91712..92201
TGME49_chrIb:111527..111786
TGME49_chrIb:112397..112491
TGME49_chrIb:116821..117330
TGME49_chrIb:121246..121675
TGME49_chrIb:123581..124348
TGME49_chrIb:128206..129020
TGME49_chrIb:130401..130920
TGME49_chrIb:132436..132878
TGME49_chrIb:133211..133451
TGME49_chrIb:134041..134615
TGME49_chrIb:137831..138136
TGME49_chrIb:138391..139020
TGME49_chrIb:143096..143842
TGME49_chrIb:144511..144826
TGME49_chrIb:147821..148086
TGME49_chrIb:154081..154580
TGME49_chrIb:154446..155075
TGME49_chrIb:156486..156965
TGME49_chrIb:158161..158390
TGME49_chrIb:159591..159960
TGME49_chrIb:161011..161255
TGME49_chrIb:164541..164910
TGME49_chrIb:168706..168995
TGME49_chrIb:169661..170160
TGME49_chrIb:173766..174063
TGME49_chrIb:174411..175194
TGME49_chrIb:176956..177317
TGME49_chrIb:178121..178605
TGME49_chrIb:179036..179395
TGME49_chrIb:182086..182505
TGME49_chrIb:183526..184220
TGME49_chrIb:186181..186470
TGME49_chrIb:188381..188690
TGME49_chrIb:191891..192325
TGME49_chrIb:199686..200060
TGME49_chrIb:199816..200265
TGME49_chrIb:204651..204955
TGME49_chrIb:206196..206685
TGME49_chrIb:206976..207205
TGME49_chrIb:207641..208115
TGME49_chrIb:212701..213446
TGME49_chrIb:214856..215160
TGME49_chrIb:216156..217085
TGME49_chrIb:218616..219185
TGME49_chrIb:225061..225431
TGME49_chrIb:226686..226965
TGME49_chrIb:227571..227890
TGME49_chrIb:229591..229915
TGME49_chrIb:232446..232900
TGME49_chrIb:235241..235485
TGME49_chrIb:239681..239926
TGME49_chrIb:241091..241595
TGME49_chrIb:242416..242715
TGME49_chrIb:243766..244001
TGME49_chrIb:247481..247700
TGME49_chrIb:247596..247997
TGME49_chrIb:249866..250180
TGME49_chrIb:259376..259725
TGME49_chrIb:262296..262850
TGME49_chrIb:267756..268370
TGME49_chrIb:270561..270840
TGME49_chrIb:272771..273260
TGME49_chrIb:275216..275585
TGME49_chrIb:276081..276510
TGME49_chrIb:277251..277555
TGME49_chrIb:279596..280362
TGME49_chrIb:280956..281465
TGME49_chrIb:287391..287902
TGME49_chrIb:290101..290485
TGME49_chrIb:294336..295560
TGME49_chrIb:295821..296345
TGME49_chrIb:297186..297722
TGME49_chrIb:298836..300045
TGME49_chrIb:303841..304478
TGME49_chrIb:305591..306016
TGME49_chrIb:315191..315645
TGME49_chrIb:315601..316535
TGME49_chrIb:316696..317356
TGME49_chrIb:322621..322840
TGME49_chrIb:323521..323770
TGME49_chrIb:325006..325270
TGME49_chrIb:326046..326836
TGME49_chrIb:330946..331247
TGME49_chrIb:332761..333240
TGME49_chrIb:338206..339002
TGME49_chrIb:341021..341305
TGME49_chrIb:342711..343120
TGME49_chrIb:343406..344560
TGME49_chrIb:345546..345890
TGME49_chrIb:347436..347935
TGME49_chrIb:349796..350075
TGME49_chrIb:350501..350881
TGME49_chrIb:351291..351765
TGME49_chrIb:353046..353340
TGME49_chrIb:353996..354440
TGME49_chrIb:360846..361385
TGME49_chrIb:361411..362305
TGME49_chrIb:364731..365110
TGME49_chrIb:366111..366806
TGME49_chrIb:367646..368090
TGME49_chrIb:390071..390445
TGME49_chrIb:393456..394420
TGME49_chrIb:394951..395405
TGME49_chrIb:397546..398112
TGME49_chrIb:399041..399350
TGME49_chrIb:399446..400336
TGME49_chrIb:402701..403190
TGME49_chrIb:404911..406825
TGME49_chrIb:409841..410205
TGME49_chrIb:412651..412886
TGME49_chrIb:413291..413671
TGME49_chrIb:413866..414125
TGME49_chrIb:414981..415360
TGME49_chrIb:430239..430548
TGME49_chrIb:430394..430673
TGME49_chrIb:432279..432829
TGME49_chrIb:437539..437828
TGME49_chrIb:441614..442133
TGME49_chrIb:445979..446213
TGME49_chrIb:448919..449283
TGME49_chrIb:451975..452454
TGME49_chrIb:457420..458174
TGME49_chrIb:462050..462409
TGME49_chrIb:464500..465019
TGME49_chrIb:465145..465850
TGME49_chrIb:468465..468791
TGME49_chrIb:477970..478384
TGME49_chrIb:486230..486781
TGME49_chrIb:490260..490739
TGME49_chrIb:493355..494329
TGME49_chrIb:495310..495690
TGME49_chrIb:502325..502639
TGME49_chrIb:511435..511804
TGME49_chrIb:517810..518099
TGME49_chrIb:532820..533309
TGME49_chrIb:534130..534684
TGME49_chrIb:535040..535394
TGME49_chrIb:535500..535729
TGME49_chrIb:538685..539289
TGME49_chrIb:540350..540784
TGME49_chrIb:544530..544970
TGME49_chrIb:544655..545030
TGME49_chrIb:549515..549950
TGME49_chrIb:550035..550624
TGME49_chrIb:554590..554954
TGME49_chrIb:558225..558489
TGME49_chrIb:558575..558854
TGME49_chrIb:559525..559964
TGME49_chrIb:560980..561269
TGME49_chrIb:561625..561846
TGME49_chrIb:562910..563154
TGME49_chrIb:570015..570384
TGME49_chrIb:578775..578879
TGME49_chrIb:581055..581414
TGME49_chrIb:594560..594884
TGME49_chrIb:595963..596657
TGME49_chrIb:597088..597463
TGME49_chrIb:603587..604091
TGME49_chrIb:604757..605131
TGME49_chrIb:608227..608511
TGME49_chrIb:609437..610781
TGME49_chrIb:619797..620036
TGME49_chrIb:620567..620986
TGME49_chrIb:622697..623421
TGME49_chrIb:624652..624906
TGME49_chrIb:638427..639641
TGME49_chrIb:639792..640382
TGME49_chrIb:641767..641994
TGME49_chrIb:643892..644398
TGME49_chrIb:647607..647961
TGME49_chrIb:647877..648376
TGME49_chrIb:649362..649801
TGME49_chrIb:649412..650106
TGME49_chrIb:652032..652598
TGME49_chrIb:654052..654346
TGME49_chrIb:658647..658977
TGME49_chrIb:661827..662211
TGME49_chrIb:662372..663066
TGME49_chrIb:662607..662873
TGME49_chrIb:663542..663781
TGME49_chrIb:664492..664816
TGME49_chrIb:664637..664946
TGME49_chrIb:667112..667746
TGME49_chrIb:670342..670651
TGME49_chrIb:672037..672361
TGME49_chrIb:674177..674481
TGME49_chrIb:676327..676722
TGME49_chrIb:676607..676969
TGME49_chrIb:677237..677756
TGME49_chrIb:679247..679576
TGME49_chrIb:684337..684711
TGME49_chrIb:692382..693341
TGME49_chrIb:696952..697256
TGME49_chrIb:698302..698531
TGME49_chrIb:699007..699526
TGME49_chrIb:700377..700611
TGME49_chrIb:700702..701286
TGME49_chrIb:701937..702261
TGME49_chrIb:712332..712921
TGME49_chrIb:713437..714286
TGME49_chrIb:723187..723775
TGME49_chrIb:728412..728691
TGME49_chrIb:729517..729946
TGME49_chrIb:732677..733066
TGME49_chrIb:738852..739106
TGME49_chrIb:741792..742161
TGME49_chrIb:746222..746653
TGME49_chrIb:746667..746966
TGME49_chrIb:755562..755796
TGME49_chrIb:757337..757637
TGME49_chrIb:758367..758936
TGME49_chrIb:758892..759311
TGME49_chrIb:767587..768096
TGME49_chrIb:769792..770101
TGME49_chrIb:771247..771546
TGME49_chrIb:774232..775501
TGME49_chrIb:776697..777146
TGME49_chrIb:780142..780372
TGME49_chrIb:782877..783181
TGME49_chrIb:783577..784021
TGME49_chrIb:787032..787586
TGME49_chrIb:792347..792856
TGME49_chrIb:793192..793756
TGME49_chrIb:794372..795126
TGME49_chrIb:795597..795906
TGME49_chrIb:797092..797591
TGME49_chrIb:806467..806896
TGME49_chrIb:806592..807081
TGME49_chrIb:808032..808406
TGME49_chrIb:809587..809956
TGME49_chrIb:810762..810981
TGME49_chrIb:816093..816542
TGME49_chrIb:818833..819322
TGME49_chrIb:822213..822917
TGME49_chrIb:829048..829287
TGME49_chrIb:836703..837132
TGME49_chrIb:839953..840377
TGME49_chrIb:842418..842944
TGME49_chrIb:845603..846302
TGME49_chrIb:846378..846942
TGME49_chrIb:847098..847538
TGME49_chrIb:847763..848072
TGME49_chrIb:847948..848248
TGME49_chrIb:848718..849043
TGME49_chrIb:849113..850013
TGME49_chrIb:850298..851622
TGME49_chrIb:851973..852337
TGME49_chrIb:853548..854042
TGME49_chrIb:854268..854822
TGME49_chrIb:854653..854897
TGME49_chrIb:855368..855787
TGME49_chrIb:858283..858747
TGME49_chrIb:860373..860657
TGME49_chrIb:861993..862309
TGME49_chrIb:862628..863022
TGME49_chrIb:867178..867822
TGME49_chrIb:868738..868977
TGME49_chrIb:870518..871009
TGME49_chrIb:873638..873998
TGME49_chrIb:875178..875556
TGME49_chrIb:876168..876792
TGME49_chrIb:881548..881982
TGME49_chrIb:882073..882447
TGME49_chrIb:889813..890557
TGME49_chrIb:892408..892702
TGME49_chrIb:892658..893482
TGME49_chrIb:895023..895252
TGME49_chrIb:897098..897317
TGME49_chrIb:899943..900572
TGME49_chrIb:901053..901697
TGME49_chrIb:901258..901504
TGME49_chrIb:908218..908647
TGME49_chrIb:909693..909995
TGME49_chrIb:913408..913783
TGME49_chrIb:914718..915142
TGME49_chrIb:915548..916187
TGME49_chrIb:917243..917482
TGME49_chrIb:917838..918792
TGME49_chrIb:918293..918527
TGME49_chrIb:920563..920782
TGME49_chrIb:922048..922617
TGME49_chrIb:923338..923972
TGME49_chrIb:933258..933832
TGME49_chrIb:934648..935330
TGME49_chrIb:938873..939227
TGME49_chrIb:948802..949096
TGME49_chrIb:963762..964046
TGME49_chrIb:966622..966971
TGME49_chrIb:967722..968291
TGME49_chrIb:979157..979587
TGME49_chrIb:984607..984871
TGME49_chrIb:986692..987211
TGME49_chrIb:986817..987211
TGME49_chrIb:987362..987841
TGME49_chrIb:987937..988552
TGME49_chrIb:990862..991351
TGME49_chrIb:992277..992646
TGME49_chrIb:999712..1000276
TGME49_chrIb:1001987..1002544
TGME49_chrIb:1003137..1003511
TGME49_chrIb:1004252..1005012
TGME49_chrIb:1006387..1007211
TGME49_chrIb:1006777..1007086
TGME49_chrIb:1009967..1010351
TGME49_chrIb:1011402..1011648
TGME49_chrIb:1011917..1012556
TGME49_chrIb:1012302..1013666
TGME49_chrIb:1014012..1014566
TGME49_chrIb:1027527..1027821
TGME49_chrIb:1028432..1028981
TGME49_chrIb:1028747..1028981
TGME49_chrIb:1030312..1030931
TGME49_chrIb:1040772..1041006
TGME49_chrIb:1043237..1043626
TGME49_chrIb:1044472..1044787
TGME49_chrIb:1048912..1049481
TGME49_chrIb:1051052..1051681
TGME49_chrIb:1055022..1055576
TGME49_chrIb:1055677..1055981
TGME49_chrIb:1061507..1061746
TGME49_chrIb:1063067..1063414
TGME49_chrIb:1063912..1066117
TGME49_chrIb:1071857..1072493
TGME49_chrIb:1074002..1074416
TGME49_chrIb:1077622..1077801
TGME49_chrIb:1080377..1080991
TGME49_chrIb:1083172..1083471
TGME49_chrIb:1083217..1083598
TGME49_chrIb:1083687..1084521
TGME49_chrIb:1083887..1084431
TGME49_chrIb:1085172..1086337
TGME49_chrIb:1085577..1086051
TGME49_chrIb:1088027..1088391
TGME49_chrIb:1091102..1091554
TGME49_chrIb:1102127..1103091
TGME49_chrIb:1104802..1105616
TGME49_chrIb:1113707..1113946
TGME49_chrIb:1115402..1115821
TGME49_chrIb:1117687..1117976
TGME49_chrIb:1128082..1128496
TGME49_chrIb:1129167..1129801
TGME49_chrIb:1138072..1138381
TGME49_chrIb:1138792..1139051
TGME49_chrIb:1139372..1140801
TGME49_chrIb:1140302..1140722
TGME49_chrIb:1152437..1153081
TGME49_chrIb:1152837..1153724
TGME49_chrIb:1155307..1155686
TGME49_chrIb:1159587..1160096
TGME49_chrIb:1160972..1161401
TGME49_chrIb:1164422..1164786
TGME49_chrIb:1170332..1170707
TGME49_chrIb:1172717..1173047
TGME49_chrIb:1174817..1175116
TGME49_chrIb:1174932..1175246
TGME49_chrIb:1183573..1184017
TGME49_chrIb:1183718..1184267
TGME49_chrIb:1186633..1186867
TGME49_chrIb:1187228..1187467
TGME49_chrIb:1188603..1188907
TGME49_chrIb:1189693..1190467
TGME49_chrIb:1194823..1195144
TGME49_chrIb:1195493..1196005
TGME49_chrIb:1197873..1198122
TGME49_chrIb:1198523..1199570
TGME49_chrIb:1201798..1203272
TGME49_chrIb:1204793..1205633
TGME49_chrIb:1205488..1205727
TGME49_chrIb:1206593..1206908
TGME49_chrIb:1209133..1209573
TGME49_chrIb:1213953..1214332
TGME49_chrIb:1214208..1214632
TGME49_chrIb:1222588..1223277
TGME49_chrIb:1223038..1223277
TGME49_chrIb:1229278..1229842
TGME49_chrIb:1229868..1230777
TGME49_chrIb:1231238..1231542
TGME49_chrIb:1234033..1234488
TGME49_chrIb:1234283..1234672
TGME49_chrIb:1235463..1236342
TGME49_chrIb:1235538..1236048
TGME49_chrIb:1240803..1241092
TGME49_chrIb:1244748..1245322
TGME49_chrIb:1245083..1245582
TGME49_chrIb:1247693..1247978
TGME49_chrIb:1250078..1250874
TGME49_chrIb:1250148..1250532
TGME49_chrIb:1252043..1252332
TGME49_chrIb:1253938..1254434
TGME49_chrIb:1255088..1255652
TGME49_chrIb:1259123..1259622
TGME49_chrIb:1259463..1259837
TGME49_chrIb:1261798..1262367
TGME49_chrIb:1262973..1263456
TGME49_chrIb:1276493..1276902
TGME49_chrIb:1278623..1278922
TGME49_chrIb:1281603..1281859
TGME49_chrIb:1282323..1282837
TGME49_chrIb:1283708..1284708
TGME49_chrIb:1284803..1285102
TGME49_chrIb:1286873..1287794
TGME49_chrIb:1294668..1295107
TGME49_chrIb:1295343..1295894
TGME49_chrIb:1302158..1302593
TGME49_chrIb:1304183..1304592
TGME49_chrIb:1310748..1310987
TGME49_chrIb:1311573..1311899
TGME49_chrIb:1313258..1313692
TGME49_chrIb:1315603..1316232
TGME49_chrIb:1317113..1317352
TGME49_chrIb:1318468..1318772
TGME49_chrIb:1321603..1322032
TGME49_chrIb:1326583..1327167
TGME49_chrIb:1327953..1329832
TGME49_chrIb:1330753..1331187
TGME49_chrIb:1331398..1331717
TGME49_chrIb:1338298..1338587
TGME49_chrIb:1338873..1339449
TGME49_chrIb:1341403..1341722
TGME49_chrIb:1344853..1345152
TGME49_chrIb:1350058..1350442
TGME49_chrIb:1351168..1351590
TGME49_chrIb:1356638..1357527
TGME49_chrIb:1360343..1361234
TGME49_chrIb:1361898..1362123
TGME49_chrIb:1366258..1366482
TGME49_chrIb:1367143..1367967
TGME49_chrIb:1369028..1369592
TGME49_chrIb:1372679..1372943
TGME49_chrIb:1375814..1376173
TGME49_chrIb:1377239..1378133
TGME49_chrIb:1382169..1382673
TGME49_chrIb:1383479..1383773
TGME49_chrIb:1384319..1384413
TGME49_chrIb:1388684..1389248
TGME49_chrIb:1389119..1389503
TGME49_chrIb:1390359..1391183
TGME49_chrIb:1393814..1394368
TGME49_chrIb:1395824..1396121
TGME49_chrIb:1397239..1398135
TGME49_chrIb:1398694..1399238
TGME49_chrIb:1399839..1400284
TGME49_chrIb:1403304..1403794
TGME49_chrIb:1403954..1404384
TGME49_chrIb:1405949..1406908
TGME49_chrIb:1408114..1408598
TGME49_chrIb:1409069..1409323
TGME49_chrIb:1411544..1411979
TGME49_chrIb:1412979..1413218
TGME49_chrIb:1413644..1413935
TGME49_chrIb:1414009..1414963
TGME49_chrIb:1417479..1417959
TGME49_chrIb:1418644..1418933
TGME49_chrIb:1425449..1425889
TGME49_chrIb:1426569..1426831
TGME49_chrIb:1431615..1432479
TGME49_chrIb:1432915..1433680
TGME49_chrIb:1436400..1436912
TGME49_chrIb:1436815..1437179
TGME49_chrIb:1437765..1438074
TGME49_chrIb:1438740..1439049
TGME49_chrIb:1443425..1444400
TGME49_chrIb:1444340..1444855
TGME49_chrIb:1444980..1445321
TGME49_chrIb:1445895..1446595
TGME49_chrIb:1446550..1447129
TGME49_chrIb:1446675..1447634
TGME49_chrIb:1454230..1454459
TGME49_chrIb:1456895..1457829
TGME49_chrIb:1463070..1463354
TGME49_chrIb:1463770..1464459
TGME49_chrIb:1466955..1467579
TGME49_chrIb:1467860..1468571
TGME49_chrIb:1468970..1469360
TGME49_chrIb:1469120..1469360
TGME49_chrIb:1470725..1471234
TGME49_chrIb:1472040..1472594
TGME49_chrIb:1473450..1474632
TGME49_chrIb:1476700..1476939
TGME49_chrIb:1477440..1477654
TGME49_chrIb:1479580..1480255
TGME49_chrIb:1485500..1486005
TGME49_chrIb:1490290..1490524
TGME49_chrIb:1491390..1491569
TGME49_chrIb:1497965..1498779
TGME49_chrIb:1501545..1501774
TGME49_chrIb:1510200..1510414
TGME49_chrIb:1513970..1514249
TGME49_chrIb:1520705..1521279
TGME49_chrIb:1530020..1530521
TGME49_chrIb:1534310..1534594
TGME49_chrIb:1535355..1535659
TGME49_chrIb:1536055..1536619
TGME49_chrIb:1544575..1544819
TGME49_chrIb:1547700..1548705
TGME49_chrIb:1551288..1551355
TGME49_chrIb:1551623..1551927
TGME49_chrIb:1554097..1554658
TGME49_chrIb:1558957..1559471
TGME49_chrIb:1567617..1568576
TGME49_chrIb:1568972..1569397
TGME49_chrIb:1569292..1569722
TGME49_chrIb:1570257..1570799
TGME49_chrIb:1570932..1571166
TGME49_chrIb:1571827..1572136
TGME49_chrIb:1572797..1573186
TGME49_chrIb:1581252..1581556
TGME49_chrIb:1587092..1587536
TGME49_chrIb:1592752..1593197
TGME49_chrIb:1596607..1596821
TGME49_chrIb:1597312..1597796
TGME49_chrIb:1598867..1599367
TGME49_chrIb:1600242..1600861
TGME49_chrIb:1601217..1601568
TGME49_chrIb:1610687..1611087
TGME49_chrIb:1611672..1611851
TGME49_chrIb:1612257..1612626
TGME49_chrIb:1618207..1619026
TGME49_chrIb:1626176..1626500
TGME49_chrIb:1628086..1629600
TGME49_chrIb:1632096..1632525
TGME49_chrIb:1632356..1632670
TGME49_chrIb:1646026..1646585
TGME49_chrIb:1647321..1647631
TGME49_chrIb:1648561..1648800
TGME49_chrIb:1654006..1654325
TGME49_chrIb:1657441..1657830
TGME49_chrIb:1663561..1664071
TGME49_chrIb:1664396..1665361
TGME49_chrIb:1667061..1667300
TGME49_chrIb:1669206..1669580
TGME49_chrIb:1670856..1671395
TGME49_chrIb:1672806..1673225
TGME49_chrIb:1672931..1673290
TGME49_chrIb:1674871..1675561
TGME49_chrIb:1677666..1677915
TGME49_chrIb:1679216..1679786
TGME49_chrIb:1679996..1680380
TGME49_chrIb:1681686..1682010
TGME49_chrIb:1682416..1682730
TGME49_chrIb:1683456..1684020
TGME49_chrIb:1684696..1685257
TGME49_chrIb:1692946..1693637
TGME49_chrIb:1694321..1694610
TGME49_chrIb:1695231..1695475
TGME49_chrIb:1696051..1696560
TGME49_chrIb:1700431..1701182
TGME49_chrIb:1706081..1706315
TGME49_chrIb:1707571..1708010
TGME49_chrIb:1708621..1709105
TGME49_chrIb:1708946..1709491
TGME49_chrIb:1711346..1711835
TGME49_chrIb:1718871..1718980
TGME49_chrIb:1720506..1720886
TGME49_chrIb:1723286..1724180
TGME49_chrIb:1725561..1725870
TGME49_chrIb:1726236..1726650
TGME49_chrIb:1729746..1730290
TGME49_chrIb:1738326..1738735
TGME49_chrIb:1739881..1740310
TGME49_chrIb:1743576..1744020
TGME49_chrIb:1746556..1747205
TGME49_chrIb:1752431..1752710
TGME49_chrIb:1754891..1755245
TGME49_chrIb:1760211..1760725
TGME49_chrIb:1761311..1761745
TGME49_chrIb:1762556..1762925
TGME49_chrIb:1765951..1766035
TGME49_chrIb:1769046..1769495
TGME49_chrIb:1777196..1777555
TGME49_chrIb:1778751..1779125
TGME49_chrIb:1781931..1782360
TGME49_chrIb:1783111..1783350
TGME49_chrIb:1784541..1784830
TGME49_chrIb:1787636..1788005
TGME49_chrIb:1796350..1796689
TGME49_chrIb:1799335..1799854
TGME49_chrIb:1812025..1812259
TGME49_chrIb:1814440..1814679
TGME49_chrIb:1815795..1816231
TGME49_chrIb:1822940..1823709
TGME49_chrIb:1825205..1825874
TGME49_chrIb:1826710..1827074
TGME49_chrIb:1828845..1829369
TGME49_chrIb:1830170..1830677
TGME49_chrIb:1831265..1831709
TGME49_chrIb:1832105..1832684
TGME49_chrIb:1832510..1832799
TGME49_chrIb:1838815..1839234
TGME49_chrIb:1842690..1843014
TGME49_chrIb:1854650..1855109
TGME49_chrIb:1854715..1855019
TGME49_chrIb:1855970..1856202
TGME49_chrIb:1858380..1858596
TGME49_chrIb:1860765..1861069
TGME49_chrIb:1862730..1863146
TGME49_chrIb:1871680..1872199
TGME49_chrIb:1874685..1875119
TGME49_chrIb:1877855..1878174
TGME49_chrIb:1879880..1880119
TGME49_chrIb:1883250..1883704
TGME49_chrIb:1884890..1885536
TGME49_chrIb:1889060..1889339
TGME49_chrIb:1889295..1889546
TGME49_chrIb:1892815..1893254
TGME49_chrIb:1894885..1895974
TGME49_chrIb:1898275..1899159
TGME49_chrIb:1900735..1902037
TGME49_chrIb:1907455..1907745
TGME49_chrIb:1912110..1912364
TGME49_chrIb:1914400..1914979
TGME49_chrIb:1914600..1914834
TGME49_chrIb:1918610..1919134
TGME49_chrIb:1924790..1926289
TGME49_chrIb:1926630..1926934
TGME49_chrIb:1927540..1928534
TGME49_chrIb:1928970..1929579
TGME49_chrIb:1932610..1932960
TGME49_chrIb:1933955..1934709
TGME49_chrIb:1937330..1937634
TGME49_chrIb:1941125..1941354
TGME49_chrIb:1950666..1951115
TGME49_chrIb:1952051..1952595
TGME49_chrIb:1953006..1953255
TGME49_chrIb:1953599..1954100
TGME49_chrIb:1953745..1954220
TGME49_chrII:15751..16494
TGME49_chrII:24450..24734
TGME49_chrII:25275..25532
TGME49_chrII:26215..26699
TGME49_chrII:27250..27794
TGME49_chrII:29005..30591
TGME49_chrII:31595..32150
TGME49_chrII:37570..37939
TGME49_chrII:39475..40289
TGME49_chrII:46165..46669
TGME49_chrII:46815..47554
TGME49_chrII:50130..50565
TGME49_chrII:52540..52954
TGME49_chrII:55850..56344
TGME49_chrII:56815..57129
TGME49_chrII:58000..58279
TGME49_chrII:61570..62044
TGME49_chrII:62805..63344
TGME49_chrII:70015..70564
TGME49_chrII:70730..71274
TGME49_chrII:72430..72844
TGME49_chrII:74625..74990
TGME49_chrII:79970..80189
TGME49_chrII:81395..81634
TGME49_chrII:82605..82909
TGME49_chrII:82830..83247
TGME49_chrII:96651..96965
TGME49_chrII:102576..102875
TGME49_chrII:107776..108320
TGME49_chrII:108406..108976
TGME49_chrII:109511..109775
TGME49_chrII:120896..121015
TGME49_chrII:123446..123555
TGME49_chrII:124096..124400
TGME49_chrII:125956..126546
TGME49_chrII:142361..142585
TGME49_chrII:146716..147195
TGME49_chrII:146826..147265
TGME49_chrII:148271..148490
TGME49_chrII:151396..152080
TGME49_chrII:153596..154080
TGME49_chrII:157376..157615
TGME49_chrII:157831..158055
TGME49_chrII:159251..159750
TGME49_chrII:161011..161440
TGME49_chrII:163486..164369
TGME49_chrII:165491..166041
TGME49_chrII:169381..169945
TGME49_chrII:172651..172880
TGME49_chrII:174711..175080
TGME49_chrII:178021..178325
TGME49_chrII:184871..185350
TGME49_chrII:185131..185410
TGME49_chrII:186291..186975
TGME49_chrII:190181..190485
TGME49_chrII:193191..193677
TGME49_chrII:194076..194515
TGME49_chrII:204561..204975
TGME49_chrII:215356..216040
TGME49_chrII:215551..216300
TGME49_chrII:216571..217164
TGME49_chrII:219321..219865
TGME49_chrII:220921..221160
TGME49_chrII:227356..227762
TGME49_chrII:233146..233452
TGME49_chrII:236716..237290
TGME49_chrII:236856..237290
TGME49_chrII:238561..238990
TGME49_chrII:240371..240732
TGME49_chrII:244716..245241
TGME49_chrII:246346..246730
TGME49_chrII:247246..247560
TGME49_chrII:249721..250100
TGME49_chrII:255576..255830
TGME49_chrII:257261..257565
TGME49_chrII:261831..262140
TGME49_chrII:263891..265105
TGME49_chrII:266376..266745
TGME49_chrII:266616..266870
TGME49_chrII:268046..268365
TGME49_chrII:273131..273615
TGME49_chrII:278056..278490
TGME49_chrII:280726..281305
TGME49_chrII:281716..282266
TGME49_chrII:283651..283965
TGME49_chrII:286201..286440
TGME49_chrII:287561..288050
TGME49_chrII:294851..295145
TGME49_chrII:299591..299812
TGME49_chrII:300161..300480
TGME49_chrII:312771..313010
TGME49_chrII:330381..330885
TGME49_chrII:331616..331940
TGME49_chrII:332551..332977
TGME49_chrII:336751..337250
TGME49_chrII:337746..337965
TGME49_chrII:341366..341940
TGME49_chrII:341831..342450
TGME49_chrII:343666..344550
TGME49_chrII:345931..346350
TGME49_chrII:348606..348960
TGME49_chrII:358431..359320
TGME49_chrII:360261..361150
TGME49_chrII:361511..361807
TGME49_chrII:364286..364990
TGME49_chrII:366831..367600
TGME49_chrII:368071..368380
TGME49_chrII:368856..369615
TGME49_chrII:368921..369211
TGME49_chrII:370596..371440
TGME49_chrII:378606..378840
TGME49_chrII:381181..381495
TGME49_chrII:381701..382085
TGME49_chrII:382871..383130
TGME49_chrII:383911..384151
TGME49_chrII:384001..384492
TGME49_chrII:386146..386901
TGME49_chrII:388156..388711
TGME49_chrII:389631..390145
TGME49_chrII:400291..400550
TGME49_chrII:410436..410942
TGME49_chrII:412081..412570
TGME49_chrII:413496..414088
TGME49_chrII:417386..418795
TGME49_chrII:418751..419405
TGME49_chrII:423896..424201
TGME49_chrII:424926..425320
TGME49_chrII:425401..425645
TGME49_chrII:426941..427325
TGME49_chrII:435261..435635
TGME49_chrII:438016..438500
TGME49_chrII:438911..439270
TGME49_chrII:445416..446115
TGME49_chrII:457371..457665
TGME49_chrII:458101..458380
TGME49_chrII:459516..460020
TGME49_chrII:460636..461130
TGME49_chrII:469471..469831
TGME49_chrII:470246..470628
TGME49_chrII:471231..471715
TGME49_chrII:471856..472317
TGME49_chrII:472056..472425
TGME49_chrII:473676..474310
TGME49_chrII:482341..482565
TGME49_chrII:484166..484476
TGME49_chrII:485466..486040
TGME49_chrII:487071..487646
TGME49_chrII:495606..496081
TGME49_chrII:497361..497640
TGME49_chrII:500471..501220
TGME49_chrII:503511..504010
TGME49_chrII:505461..505790
TGME49_chrII:508451..509090
TGME49_chrII:511521..511960
TGME49_chrII:512896..513375
TGME49_chrII:516576..516911
TGME49_chrII:520761..521070
TGME49_chrII:521526..522085
TGME49_chrII:522821..523250
TGME49_chrII:525176..526070
TGME49_chrII:530291..530540
TGME49_chrII:531421..531973
TGME49_chrII:533236..534241
TGME49_chrII:534541..534780
TGME49_chrII:537056..537355
TGME49_chrII:537901..538146
TGME49_chrII:540781..541335
TGME49_chrII:541016..541419
TGME49_chrII:541536..541860
TGME49_chrII:542521..543155
TGME49_chrII:545241..546005
TGME49_chrII:547856..548295
TGME49_chrII:549471..549725
TGME49_chrII:550051..550555
TGME49_chrII:554231..554775
TGME49_chrII:555211..555425
TGME49_chrII:556551..557340
TGME49_chrII:559371..559790
TGME49_chrII:565546..565850
TGME49_chrII:567881..568981
TGME49_chrII:569706..570035
TGME49_chrII:577521..577875
TGME49_chrII:581351..582055
TGME49_chrII:583696..583992
TGME49_chrII:585846..586220
TGME49_chrII:588371..588685
TGME49_chrII:589011..589205
TGME49_chrII:590506..590750
TGME49_chrII:593841..594145
TGME49_chrII:598191..598540
TGME49_chrII:598766..599345
TGME49_chrII:599301..599735
TGME49_chrII:603591..603960
TGME49_chrII:611507..612586
TGME49_chrII:611807..613060
TGME49_chrII:613332..613577
TGME49_chrII:616192..616747
TGME49_chrII:616447..616747
TGME49_chrII:618527..618816
TGME49_chrII:620197..620706
TGME49_chrII:622017..622321
TGME49_chrII:623637..624091
TGME49_chrII:624687..625111
TGME49_chrII:629292..630531
TGME49_chrII:630157..630531
TGME49_chrII:631532..631901
TGME49_chrII:632437..633631
TGME49_chrII:634622..634891
TGME49_chrII:637317..637558
TGME49_chrII:638027..638386
TGME49_chrII:647577..647887
TGME49_chrII:647837..648346
TGME49_chrII:651912..652246
TGME49_chrII:652627..653073
TGME49_chrII:652692..653073
TGME49_chrII:654722..655166
TGME49_chrII:656737..657106
TGME49_chrII:660167..660548
TGME49_chrII:663930..664156
TGME49_chrII:664235..664604
TGME49_chrII:666715..667040
TGME49_chrII:668850..669156
TGME49_chrII:670475..670875
TGME49_chrII:671665..672404
TGME49_chrII:675565..676459
TGME49_chrII:679280..680274
TGME49_chrII:689870..690414
TGME49_chrII:694005..694264
TGME49_chrII:696235..696789
TGME49_chrII:699010..699589
TGME49_chrII:704090..704514
TGME49_chrII:708775..709194
TGME49_chrII:711185..711469
TGME49_chrII:712090..712799
TGME49_chrII:713260..713840
TGME49_chrII:713910..714425
TGME49_chrII:714160..714529
TGME49_chrII:715975..716279
TGME49_chrII:722745..723109
TGME49_chrII:725235..725589
TGME49_chrII:725365..725840
TGME49_chrII:728205..728530
TGME49_chrII:732290..732614
TGME49_chrII:734955..735225
TGME49_chrII:735765..736004
TGME49_chrII:737685..737925
TGME49_chrII:742515..742799
TGME49_chrII:743480..744384
TGME49_chrII:744280..744579
TGME49_chrII:745580..746144
TGME49_chrII:745775..746144
TGME49_chrII:747720..748194
TGME49_chrII:747770..748145
TGME49_chrII:754130..754665
TGME49_chrII:755845..756479
TGME49_chrII:759400..759839
TGME49_chrII:761280..761874
TGME49_chrII:764215..764719
TGME49_chrII:769825..770174
TGME49_chrII:772085..772339
TGME49_chrII:775710..776214
TGME49_chrII:779675..780049
TGME49_chrII:780940..781296
TGME49_chrII:782345..782849
TGME49_chrII:783710..784269
TGME49_chrII:784495..785119
TGME49_chrII:795880..796189
TGME49_chrII:796145..796701
TGME49_chrII:798660..798987
TGME49_chrII:799825..800545
TGME49_chrII:800165..800479
TGME49_chrII:804180..804514
TGME49_chrII:811485..811959
TGME49_chrII:811735..812172
TGME49_chrII:816215..816446
TGME49_chrII:819975..820214
TGME49_chrII:823500..823751
TGME49_chrII:826865..827239
TGME49_chrII:827675..828104
TGME49_chrII:830210..830419
TGME49_chrII:835345..836299
TGME49_chrII:838375..839215
TGME49_chrII:839430..839789
TGME49_chrII:839550..840324
TGME49_chrII:841390..842264
TGME49_chrII:842340..842870
TGME49_chrII:843265..843814
TGME49_chrII:843510..844111
TGME49_chrII:844285..844524
TGME49_chrII:846395..846674
TGME49_chrII:847565..847871
TGME49_chrII:849365..849934
TGME49_chrII:851185..852422
TGME49_chrII:851570..852265
TGME49_chrII:853060..854614
TGME49_chrII:853610..853974
TGME49_chrII:857657..857983
TGME49_chrII:858847..859146
TGME49_chrII:860142..860516
TGME49_chrII:860417..860636
TGME49_chrII:866887..868041
TGME49_chrII:868342..869427
TGME49_chrII:870157..870506
TGME49_chrII:871902..872401
TGME49_chrII:874557..874861
TGME49_chrII:875422..875656
TGME49_chrII:877557..878453
TGME49_chrII:882952..883506
TGME49_chrII:885877..886431
TGME49_chrII:895642..896187
TGME49_chrII:901152..901986
TGME49_chrII:903227..903786
TGME49_chrII:903872..904306
TGME49_chrII:913132..913421
TGME49_chrII:915967..916461
TGME49_chrII:918787..919061
TGME49_chrII:920642..921416
TGME49_chrII:931787..932144
TGME49_chrII:935152..935726
TGME49_chrII:937737..938122
TGME49_chrII:943537..943771
TGME49_chrII:948677..949511
TGME49_chrII:952817..953341
TGME49_chrII:953497..954256
TGME49_chrII:954897..955342
TGME49_chrII:956412..956826
TGME49_chrII:960062..961056
TGME49_chrII:972057..972515
TGME49_chrII:973237..973566
TGME49_chrII:976437..976981
TGME49_chrII:977937..978356
TGME49_chrII:986452..986891
TGME49_chrII:987862..988361
TGME49_chrII:990522..990851
TGME49_chrII:992022..992511
TGME49_chrII:993922..994416
TGME49_chrII:994227..994671
TGME49_chrII:995422..996436
TGME49_chrII:997352..997851
TGME49_chrII:1002507..1002796
TGME49_chrII:1002607..1002996
TGME49_chrII:1008017..1008371
TGME49_chrII:1014532..1014806
TGME49_chrII:1021522..1022163
TGME49_chrII:1025952..1026211
TGME49_chrII:1027912..1028201
TGME49_chrII:1029737..1029981
TGME49_chrII:1030757..1031222
TGME49_chrII:1033564..1034038
TGME49_chrII:1033674..1034693
TGME49_chrII:1034539..1034813
TGME49_chrII:1038114..1038408
TGME49_chrII:1038759..1039258
TGME49_chrII:1045654..1046260
TGME49_chrII:1046664..1047253
TGME49_chrII:1047574..1047831
TGME49_chrII:1048489..1048923
TGME49_chrII:1049359..1049848
TGME49_chrII:1050704..1051403
TGME49_chrII:1054674..1055288
TGME49_chrII:1055839..1056213
TGME49_chrII:1056944..1057503
TGME49_chrII:1058324..1058958
TGME49_chrII:1059629..1060040
TGME49_chrII:1062459..1062763
TGME49_chrII:1066554..1066863
TGME49_chrII:1067549..1067833
TGME49_chrII:1068584..1068808
TGME49_chrII:1069444..1069783
TGME49_chrII:1070869..1071303
TGME49_chrII:1073729..1074105
TGME49_chrII:1074189..1074795
TGME49_chrII:1082299..1083318
TGME49_chrII:1091009..1091303
TGME49_chrII:1096809..1097308
TGME49_chrII:1097764..1098538
TGME49_chrII:1101029..1101730
TGME49_chrII:1103689..1104563
TGME49_chrII:1107384..1107648
TGME49_chrII:1109094..1109908
TGME49_chrII:1109389..1109719
TGME49_chrII:1110624..1111188
TGME49_chrII:1111794..1111998
TGME49_chrII:1116164..1116583
TGME49_chrII:1120699..1121288
TGME49_chrII:1122419..1122723
TGME49_chrII:1124484..1124838
TGME49_chrII:1126449..1126918
TGME49_chrII:1126809..1127203
TGME49_chrII:1127554..1128173
TGME49_chrII:1131104..1131543
TGME49_chrII:1133774..1134329
TGME49_chrII:1135864..1136478
TGME49_chrII:1140219..1140438
TGME49_chrII:1141109..1141648
TGME49_chrII:1142159..1142778
TGME49_chrII:1144244..1144674
TGME49_chrII:1145919..1146168
TGME49_chrII:1146894..1147329
TGME49_chrII:1148549..1148823
TGME49_chrII:1149969..1150549
TGME49_chrII:1151254..1151618
TGME49_chrII:1163642..1164321
TGME49_chrII:1164672..1164926
TGME49_chrII:1167221..1167825
TGME49_chrII:1168781..1169330
TGME49_chrII:1171121..1171685
TGME49_chrII:1172526..1173185
TGME49_chrII:1172676..1173026
TGME49_chrII:1174746..1175116
TGME49_chrII:1175136..1175707
TGME49_chrII:1175461..1175955
TGME49_chrII:1176641..1176865
TGME49_chrII:1177491..1177775
TGME49_chrII:1178636..1178875
TGME49_chrII:1182276..1182795
TGME49_chrII:1182951..1183982
TGME49_chrII:1184571..1184865
TGME49_chrII:1187036..1187260
TGME49_chrII:1189186..1189680
TGME49_chrII:1192886..1193455
TGME49_chrII:1198291..1198596
TGME49_chrII:1198396..1198635
TGME49_chrII:1200806..1201260
TGME49_chrII:1203666..1203939
TGME49_chrII:1208146..1208600
TGME49_chrII:1209256..1210008
TGME49_chrII:1210686..1211065
TGME49_chrII:1212371..1212815
TGME49_chrII:1213886..1214105
TGME49_chrII:1215881..1216270
TGME49_chrII:1216806..1217375
TGME49_chrII:1218361..1218816
TGME49_chrII:1219661..1220250
TGME49_chrII:1220506..1220903
TGME49_chrII:1221171..1221419
TGME49_chrII:1221286..1222035
TGME49_chrII:1223171..1223625
TGME49_chrII:1223316..1223796
TGME49_chrII:1225071..1225452
TGME49_chrII:1227456..1227890
TGME49_chrII:1227671..1228244
TGME49_chrII:1228821..1229200
TGME49_chrII:1229401..1230295
TGME49_chrII:1231361..1231660
TGME49_chrII:1231431..1231882
TGME49_chrII:1231826..1232471
TGME49_chrII:1234552..1235471
TGME49_chrII:1235272..1235576
TGME49_chrII:1235862..1236756
TGME49_chrII:1238797..1239231
TGME49_chrII:1242052..1242476
TGME49_chrII:1243067..1243441
TGME49_chrII:1256677..1256981
TGME49_chrII:1258282..1258591
TGME49_chrII:1259522..1259841
TGME49_chrII:1261402..1262172
TGME49_chrII:1263237..1263866
TGME49_chrII:1263477..1263866
TGME49_chrII:1264732..1265041
TGME49_chrII:1265037..1265426
TGME49_chrII:1266732..1266966
TGME49_chrII:1273437..1274396
TGME49_chrII:1273507..1274061
TGME49_chrII:1281302..1282371
TGME49_chrII:1281962..1282371
TGME49_chrII:1282717..1283621
TGME49_chrII:1283842..1284061
TGME49_chrII:1284732..1285171
TGME49_chrII:1285452..1285771
TGME49_chrII:1287397..1287786
TGME49_chrII:1291957..1292462
TGME49_chrII:1292232..1292538
TGME49_chrII:1293987..1294553
TGME49_chrII:1294497..1295064
TGME49_chrII:1294962..1295196
TGME49_chrII:1295587..1296353
TGME49_chrII:1295982..1296556
TGME49_chrII:1300072..1300316
TGME49_chrII:1304387..1304871
TGME49_chrII:1309697..1310281
TGME49_chrII:1315812..1316061
TGME49_chrII:1317127..1317606
TGME49_chrII:1319857..1320211
TGME49_chrII:1320952..1321391
TGME49_chrII:1329867..1330282
TGME49_chrII:1330447..1330926
TGME49_chrII:1331947..1332508
TGME49_chrII:1332207..1332557
TGME49_chrII:1334157..1334507
TGME49_chrII:1334857..1335761
TGME49_chrII:1337982..1338287
TGME49_chrII:1338052..1338756
TGME49_chrII:1339152..1339383
TGME49_chrII:1345647..1346146
TGME49_chrII:1347287..1347516
TGME49_chrII:1348712..1349061
TGME49_chrII:1350017..1350431
TGME49_chrII:1353202..1353416
TGME49_chrII:1353832..1354326
TGME49_chrII:1355022..1355511
TGME49_chrII:1356102..1356666
TGME49_chrII:1357677..1358172
TGME49_chrII:1359172..1359737
TGME49_chrII:1362082..1362542
TGME49_chrII:1362732..1363171
TGME49_chrII:1366782..1367066
TGME49_chrII:1370362..1371626
TGME49_chrII:1378277..1378791
TGME49_chrII:1380027..1380342
TGME49_chrII:1386207..1386716
TGME49_chrII:1392457..1392546
TGME49_chrII:1393047..1393598
TGME49_chrII:1400562..1401548
TGME49_chrII:1400822..1401326
TGME49_chrII:1401667..1402181
TGME49_chrII:1404022..1404405
TGME49_chrII:1404607..1405416
TGME49_chrII:1407582..1407837
TGME49_chrII:1411632..1411993
TGME49_chrII:1412977..1413361
TGME49_chrII:1416947..1417246
TGME49_chrII:1417347..1417935
TGME49_chrII:1418372..1418611
TGME49_chrII:1418717..1419221
TGME49_chrII:1425782..1427278
TGME49_chrII:1433582..1433961
TGME49_chrII:1436572..1436836
TGME49_chrII:1447047..1447440
TGME49_chrII:1448417..1448983
TGME49_chrII:1450832..1451056
TGME49_chrII:1455892..1456334
TGME49_chrII:1457632..1458091
TGME49_chrII:1458047..1458536
TGME49_chrII:1459322..1459723
TGME49_chrII:1459737..1460108
TGME49_chrII:1463437..1463677
TGME49_chrII:1463572..1463941
TGME49_chrII:1463827..1464461
TGME49_chrII:1464847..1465826
TGME49_chrII:1466362..1466851
TGME49_chrII:1469272..1469571
TGME49_chrII:1471347..1471656
TGME49_chrII:1471562..1472115
TGME49_chrII:1472537..1472886
TGME49_chrII:1478177..1478501
TGME49_chrII:1486567..1486817
TGME49_chrII:1489359..1489598
TGME49_chrII:1490339..1490801
TGME49_chrII:1492999..1493238
TGME49_chrII:1499239..1499688
TGME49_chrII:1504374..1504698
TGME49_chrII:1505499..1506323
TGME49_chrII:1505544..1505923
TGME49_chrII:1508039..1508279
TGME49_chrII:1510699..1511060
TGME49_chrII:1510949..1511640
TGME49_chrII:1512189..1512608
TGME49_chrII:1515449..1516053
TGME49_chrII:1516619..1516903
TGME49_chrII:1529094..1529983
TGME49_chrII:1535139..1536168
TGME49_chrII:1537589..1538043
TGME49_chrII:1540014..1540453
TGME49_chrII:1540839..1541088
TGME49_chrII:1551704..1552143
TGME49_chrII:1554294..1554753
TGME49_chrII:1555359..1555583
TGME49_chrII:1562309..1562603
TGME49_chrII:1566194..1566563
TGME49_chrII:1568934..1569164
TGME49_chrII:1570369..1570733
TGME49_chrII:1578609..1579313
TGME49_chrII:1580119..1580468
TGME49_chrII:1583689..1584048
TGME49_chrII:1589479..1590243
TGME49_chrII:1593639..1594058
TGME49_chrII:1594594..1595238
TGME49_chrII:1597344..1597774
TGME49_chrII:1601704..1602268
TGME49_chrII:1606514..1607003
TGME49_chrII:1612859..1613943
TGME49_chrII:1618854..1619158
TGME49_chrII:1620879..1621158
TGME49_chrII:1622694..1622978
TGME49_chrII:1623089..1623449
TGME49_chrII:1623789..1624038
TGME49_chrII:1625664..1626178
TGME49_chrII:1630279..1630658
TGME49_chrII:1636536..1636755
TGME49_chrII:1638161..1638710
TGME49_chrII:1639786..1640070
TGME49_chrII:1642776..1643135
TGME49_chrII:1649401..1649970
TGME49_chrII:1650251..1650670
TGME49_chrII:1650901..1651393
TGME49_chrII:1651461..1652321
TGME49_chrII:1652646..1653025
TGME49_chrII:1652716..1653206
TGME49_chrII:1655446..1655878
TGME49_chrII:1657006..1657375
TGME49_chrII:1658676..1659500
TGME49_chrII:1660911..1662196
TGME49_chrII:1665511..1665743
TGME49_chrII:1670786..1671041
TGME49_chrII:1674101..1674670
TGME49_chrII:1675861..1676470
TGME49_chrII:1676896..1677400
TGME49_chrII:1681041..1681295
TGME49_chrII:1682606..1682915
TGME49_chrII:1685026..1685330
TGME49_chrII:1695811..1696160
TGME49_chrII:1696646..1696960
TGME49_chrII:1703291..1703840
TGME49_chrII:1707451..1708061
TGME49_chrII:1709461..1709810
TGME49_chrII:1710041..1710270
TGME49_chrII:1713476..1713710
TGME49_chrII:1715056..1715270
TGME49_chrII:1715681..1718155
TGME49_chrII:1718371..1718721
TGME49_chrII:1720971..1721476
TGME49_chrII:1721791..1722185
TGME49_chrII:1723301..1723870
TGME49_chrII:1724731..1725175
TGME49_chrII:1725001..1725360
TGME49_chrII:1729063..1729317
TGME49_chrII:1730168..1730682
TGME49_chrII:1732758..1733262
TGME49_chrII:1733538..1733987
TGME49_chrII:1736273..1737572
TGME49_chrII:1738243..1738922
TGME49_chrII:1751088..1751467
TGME49_chrII:1753363..1753887
TGME49_chrII:1756113..1756694
TGME49_chrII:1756878..1757188
TGME49_chrII:1757848..1758358
TGME49_chrII:1757988..1758358
TGME49_chrII:1777023..1777407
TGME49_chrII:1778008..1778394
TGME49_chrII:1779193..1779562
TGME49_chrII:1781338..1781849
TGME49_chrII:1785938..1786517
TGME49_chrII:1787038..1787297
TGME49_chrII:1787773..1787987
TGME49_chrII:1788738..1789252
TGME49_chrII:1790568..1790912
TGME49_chrII:1792453..1792945
TGME49_chrII:1796078..1796697
TGME49_chrII:1797978..1798387
TGME49_chrII:1804599..1805013
TGME49_chrII:1806099..1806468
TGME49_chrII:1808824..1809263
TGME49_chrII:1809134..1809593
TGME49_chrII:1809994..1810888
TGME49_chrII:1811729..1812193
TGME49_chrII:1825259..1825578
TGME49_chrII:1830645..1830972
TGME49_chrII:1832465..1832784
TGME49_chrII:1833725..1834238
TGME49_chrII:1834575..1835004
TGME49_chrII:1836625..1837149
TGME49_chrII:1842225..1843259
TGME49_chrII:1843905..1844489
TGME49_chrII:1845815..1846824
TGME49_chrII:1846325..1846626
TGME49_chrII:1848005..1848699
TGME49_chrII:1848135..1848699
TGME49_chrII:1851335..1852364
TGME49_chrII:1852955..1853404
TGME49_chrII:1855440..1855789
TGME49_chrII:1863940..1864304
TGME49_chrII:1865255..1866353
TGME49_chrII:1866410..1866829
TGME49_chrII:1866880..1867154
TGME49_chrII:1868355..1869104
TGME49_chrII:1868880..1869194
TGME49_chrII:1873550..1873784
TGME49_chrII:1874215..1874797
TGME49_chrII:1874615..1875054
TGME49_chrII:1880445..1881544
TGME49_chrII:1887567..1887886
TGME49_chrII:1888312..1888856
TGME49_chrII:1897022..1897571
TGME49_chrII:1898057..1899116
TGME49_chrII:1898227..1899116
TGME49_chrII:1905457..1905941
TGME49_chrII:1907032..1907256
TGME49_chrII:1908712..1909337
TGME49_chrII:1909027..1909337
TGME49_chrII:1910707..1911027
TGME49_chrII:1911227..1911747
[truncated: 189 more rows]
